# Supplementary material for: Genome-Wide Identification Analysis of the R2R3-MYB Transcription Factor Family in Cymbidium sinense for Insights into Drought Stress Responses
Source: Int J Mol Sci. 2023 Feb 6;24(4):3235. doi: 10.3390/ijms24043235 (PMC9959677; doi:10.3390/ijms24043235)
Supplement: Supplementary file 1 [file ijms-24-03235-s001.zip]

Archive with 1 entries (1 files):
- ijms-2153948-supplementary.pdf
